# Supplementary material for: What Can One Minute of the Day Tell about Physical Activity?
Source: Int J Environ Res Public Health. 2023 Sep 28;20(19):6852. doi: 10.3390/ijerph20196852 (PMC10572772; doi:10.3390/ijerph20196852)
Supplement: Supplementary file 1 [file ijerph-20-06852-s001.zip]

Archive with 1 entries (1 files):
- ijerph-2586547-supplementary.pdf
